# Supplementary material for: Differentiating primary and secondary FSGS using non-invasive urine biomarkers
Source: Clin Kidney J. 2023 Dec 4;17(2):sfad296. doi: 10.1093/ckj/sfad296 (PMC10833144; doi:10.1093/ckj/sfad296)
Supplement: sfad296_Supplemental_Files [file sfad296_supplemental_files.zip]

Archive with 2 entries (2 files):
- supplementary table S1.xlsx
- Supplementary Text_31082023.docx
