# Supplementary material for: Differentiating primary and secondary FSGS using non-invasive urine biomarkers
Source: Clin Kidney J. 2023 Dec 4;17(2):sfad296. doi: 10.1093/ckj/sfad296 (PMC10833144; doi:10.1093/ckj/sfad296)
Supplement: sfad296_Supplemental_Files [file sfad296_supplemental_files.zip › supplementary table S1.xlsx]

## Sheet: Tabelle1
PeptideID	Mass [Da]	CE-Time [Min]	sequence	StartAA	StopAA	UniprotAccession	Protein name	Step1_pFSGS_vs_HC unadj.wilcox-p-value	Step1_pFSGS_vs_HC adj. P-value	Step2_pFSGS_vs_sFSGS unaj,wilcox-p-value	Step3_pFSGS_vs_CKD unaj,wilcox-p-value	mean Ampl pFSGS	mean Ampl HC	mean Ampl sFSGS	mean Ampl CKD	FC pFSGS vs HC	FC pFSGS vs sFSGS	FC pFSGS vs CKD
e09695	1968.98	32.44	LLSPYSYSTTAVVTNPKE	130	147	TTHY_HUMAN	Transthyretin	4.13045e-21	5.30927e-18	0.00325251	3.61018e-05	61777.2	0.2	8099.46	1777.77	308886	7.62732	34.7498
e02155	1139.61	26.66	EAQLPVIENK	718	727	PLMN_HUMAN	Plasminogen	9.22348e-21	5.30927e-18	0.000351004	1.51976e-06	2049.89	0	342.39	382.34	2049.89	5.987	5.36143
e09024	1888	21.13	NTKSPLFMGKVVNPTQK	402	418	A1AT_HUMAN	Alpha-1-antitrypsin	9.22348e-21	5.30927e-18	0.00206307	0.00010998	103683	0	1494.92	3698.6	103683	69.3571	28.0331
e00846	969.55	20.28	GKVVNPTQK	412	420	A1ATR_HUMAN	Putative alpha-1-antitrypsin-related protein	9.22348e-21	5.30927e-18	0.027598	0.00722504	2922.6	0	1524.77	822.9	2922.6	1.91675	3.55159
e12741	2389.24	22.43	MIEQNTKSPLFMGKVVNPTQK	398	418	A1AT_HUMAN	Alpha-1-antitrypsin	2.04665e-19	7.78362e-17	0.00222671	2.6036e-05	1382750	624.02	560955	114819	2215.87	2.46499	12.0429
e20576	4747.18	19.67	RGDKGAAGAGLDGpEGDQGpQGpQGVPGTSKDGQDGAPGEPGPPGDPGLPGA	601	652	CO9A3_HUMAN	Collagen alpha-3(IX) chain	2.53538e-19	7.78362e-17	5.89071e-05	1.18029e-08	2340.53	0	376	225.03	2340.53	6.22481	10.401
e10918	2145.12	22.53	EQNTKSPLFMGKVVNPTQK	400	418	A1AT_HUMAN	Alpha-1-antitrypsin	2.53538e-19	7.78362e-17	0.00951026	0.00139533	33165.6	0	2883.03	1968.78	33165.6	11.5037	16.8458
e13568	2541.23	22.96	GpTGYKGEQGEVGKDGEKGDPGPpGP	193	218	CO9A3_HUMAN	Collagen alpha-3(IX) chain	4.075e-18	8.9359e-16	0.0148709	0.00314173	5539.71	1.66	3930.26	2352.2	3337.17	1.4095	2.35512
e10047	2016.06	22.59	QNTKSPLFMGKVVNPTQK	401	418	A1AT_HUMAN	Alpha-1-antitrypsin	6.60906e-18	9.81765e-16	2.11726e-05	5.403e-05	2640.35	0	122.88	336.92	2640.35	21.4872	7.83673
e08905	1875.98	25.84	PMSIPPEVKFNKPFVF	381	396	A1AT_HUMAN	Alpha-1-antitrypsin	6.60906e-18	9.81765e-16	0.0154213	0.00721797	14615.9	0	9902.5	4673.23	14615.9	1.47598	3.12758
e11723	2258.19	22.15	IEQNTKSPLFMGKVVNPTQK	399	418	A1AT_HUMAN	Alpha-1-antitrypsin	1.98945e-17	2.86295e-15	0.00840781	0.000191485	294372	67.93	89420.9	36286.9	4333.46	3.29198	8.11234
e11839	2274.19	22.24	IEQNTKSPLFmGKVVNPTQK	399	418	A1AT_HUMAN	Alpha-1-antitrypsin	3.51229e-17	4.90124e-15	0.0214849	0.00168699	18139.5	23.29	2230.73	5906.82	778.854	8.13164	3.07094
e10328	2056.1	25.55	LEAIPMSIPPEVKFNKPF	377	394	A1AT_HUMAN	Alpha-1-antitrypsin	1.6359e-16	1.50666e-14	0.025798	0.00101355	24702.1	0	9799.42	3928.78	24702.1	2.52077	6.28747
e12127	2310.24	20.93	LREGETKAVKTVRTPGAAANLE	435	456	A1BG_HUMAN	Alpha-1B-glycoprotein	9.88387e-16	8.75293e-14	0.0285302	0.00252708	77915.2	107.9	9514.84	7899.69	722.106	8.18881	9.86307
e03374	1270.6	22.83	HSVSPPPPYPGH	199	210	TMG4_HUMAN	Transmembrane gamma-carboxyglutamic acid protein 4	2.86107e-15	2.18899e-13	0.0269123	0.000869909	16653.9	0.24	5372.26	829.79	69391.1	3.09997	20.07
e15341	2842.49	28.19	LRTLNQPDSQLQLTTGNGLFLSEGLK	124	149	A1AT_HUMAN	Alpha-1-antitrypsin	3.85033e-15	2.18899e-13	0.00898047	3.59382e-05	9599.12	0	1369.04	742.25	9599.12	7.01157	12.9325
e15184	2818.24	20.83	EDPQGDAAQKTDTSHHDQDHPTFNK	25	49	A1AT_HUMAN	Alpha-1-antitrypsin	3.85033e-15	2.18899e-13	0.00986466	0.00318174	48908.7	0	598.53	455.38	48908.7	81.7146	107.402
e04671	1407.74	22.25	LSALEEYTKKLN	254	265	APOA1_HUMAN	Apolipoprotein A-I	3.85033e-15	2.18899e-13	0.0298799	9.58179e-06	4955.61	0	1511.53	483.79	4955.61	3.27854	10.2433
e13894	2594.31	23.14	SQLSNNAKEAVEHLQKSELTQQL	36	58	APOA4_HUMAN	Apolipoprotein A-IV	3.85033e-15	2.18899e-13	0.0403047	0.00927795	5691.78	0	1576.26	1139.96	5691.78	3.61094	4.99296
e03221	1254.67	21.47	SIPPEVKFNKP	383	393	A1AT_HUMAN	Alpha-1-antitrypsin	3.85033e-15	2.18899e-13	0.0474897	0.000804066	138403	0	5378.5	4523.59	138403	25.7327	30.5959
e03394	1272.65	26.75	LMIEQNTKSPL	397	407	A1AT_HUMAN	Alpha-1-antitrypsin	3.96009e-15	2.22393e-13	0.0448163	0.000674729	15243.6	20.29	11393.8	2103.25	751.286	1.33788	7.24764
e10252	2046.82	31	PGNEGLDGpRGDpGQpGPPGE	782	802	CO4A3_HUMAN	Collagen alpha-3(IV) chain	1.30013e-14	6.88172e-13	8.41136e-06	3.39547e-05	2467.77	13.48	364.71	733.59	183.069	6.76639	3.36396
e12049	2302.21	26.22	LEAIPMSIPPEVKFNKPFVF	377	396	A1AT_HUMAN	Alpha-1-antitrypsin	8.45547e-14	2.96586e-12	0.010952	0.00249572	121762	46.18	112296	64233.4	2636.69	1.0843	1.89563
e15418	2855.49	20.57	LENEDRRSASLHLPKLSITGTYDLK	300	324	A1AT_HUMAN	Alpha-1-antitrypsin	8.63029e-14	2.96586e-12	0.0287091	0.0120068	32087	0	763.9	977.5	32087	42.0043	32.8256
e01177	1019.55	19.38	LTEKRMDK	675	682	CO3_HUMAN	Complement C3	1.84531e-12	3.58551e-11	0.000331572	0.00057816	258.16	0	12.12	37.5	258.16	21.3003	6.88427
e10994	2155.12	25.7	LEAIPMSIPPEVKFNKPFV	377	395	A1AT_HUMAN	Alpha-1-antitrypsin	1.84531e-12	3.58551e-11	0.00194799	0.00101478	8309.61	0	476.55	4581.16	8309.61	17.437	1.81387
e19805	4126.08	21.28	FTVNFGDTEEAKKQINDYVEKGTQGKIVDLVKELDR	167	202	A1AT_HUMAN	Alpha-1-antitrypsin	1.84531e-12	3.58551e-11	0.0170476	0.00762668	6062.66	0	274.88	222.01	6062.66	22.0557	27.308
e19801	4121.91	23.26	GEPGRDGVPGGPGMRGMPGSPGGPGSDGKPGPpGSQGESGRpGpP	522	566	CO3A1_HUMAN	Collagen alpha-1(III) chain	1.91734e-12	3.70982e-11	0.0169639	0.0073074	51235.8	31.42	4342.35	6599.49	1630.67	11.7991	7.7636
e07561	1726.77	30.45	LSPYSYSTTAVVTNPK	131	146	TTHY_HUMAN	Transthyretin	2.45461e-12	4.57631e-11	0.042131	0.0142875	1135.71	3.73	174.88	73.4	304.48	6.49422	15.4729
e13512	2530.28	27.08	EMLIAGFLYVADLENMVQYRR	137	157	RN146_HUMAN	E3 ubiquitin-protein ligase RNF146	3.77117e-11	4.96179e-10	6.0358e-05	6.615e-06	464.76	0	9.88	35.36	464.76	47.0405	13.1437
e13364	2507.2	28.28	DNWDSVTSTFSKLREQLGPVTQ	72	93	APOA1_HUMAN	Apolipoprotein A-I	3.77117e-11	4.96179e-10	0.0237111	0.000477937	3488.21	0	145.65	169.55	3488.21	23.9493	20.5733
e03750	1308.67	21.97	SQRFPKAEFAE	244	254	ALBU_HUMAN	Albumin	4.38691e-10	5.08859e-09	0.00708987	0.00134584	1562.72	1.96	100.32	100.25	797.306	15.5774	15.5882
e19009	3770.87	26.9	GPAGpPGFPGAVGAKGEAGPQGPRGSEGPQGVRGEPGPPGPA	338	379	CO1A1_HUMAN	Collagen alpha-1(I) chain	7.38351e-10	6.65383e-09	0.00111096	1.07401e-06	259.1	0	216.05	14.68	259.1	1.19926	17.6499
e11174	2183.03	22.29	KGNSGEPGApGSKGDTGAKGEpGP	430	453	CO1A1_HUMAN	Collagen alpha-1(I) chain	7.38351e-10	6.65383e-09	0.0316073	0.0078953	5812.98	0	29.98	29.03	5812.98	193.895	200.24
e13118	2456.12	27.82	PpGADGQPGAKGEpGDAGAKGDAGPPGP	816	843	CO1A1_HUMAN	Collagen alpha-1(I) chain	7.38351e-10	6.65383e-09	0.0426537	0.00200316	178.1	0	33.7	12.14	178.1	5.28487	14.6705
e08418	1819.86	24.22	ApGAPGGKGDAGApGERGpPG	667	687	CO3A1_HUMAN	Collagen alpha-1(III) chain	3.32219e-09	2.70295e-08	0.0345088	0.0152796	1597.22	9.65	473.25	427.55	165.515	3.375	3.73575
e18377	3556.62	23.96	FAEEKAVADTRDQADGSRASVDSGSSEEQGGSSRA	605	639	PIGR_HUMAN	Polymeric immunoglobulin receptor	3.60747e-09	2.92987e-08	0.00127444	0.0071661	120.54	2129.92	487.65	672.89	0.0565937	0.247185	0.179138
e00067	822.35	23.15	HAGAQGppG	376	384	CO3A1_HUMAN	Collagen alpha-1(III) chain	6.86517e-09	5.26902e-08	0.0249741	0.0137785	2185.26	5.25	343.93	232.63	416.24	6.35379	9.39372
e08498	1830.78	30.67	TGPIGPpGPAGAPGDKGESGP	766	786	CO1A1_HUMAN	Collagen alpha-1(I) chain	9.41562e-09	7.00467e-08	0.0359384	0.00694288	483.42	17.05	214.95	128.09	28.3531	2.24899	3.77407
e07720	1742.85	23.74	LGApGPSGARGERGFpGE	667	684	CO1A1_HUMAN	Collagen alpha-1(I) chain	1.333e-08	8.49497e-08	0.00440487	0.00022136	7208.41	15.83	2863.11	435.66	455.364	2.51769	16.546
e11311	2203.16	26.12	FLEAIPMSIPPEVKFNKPF	376	394	A1AT_HUMAN	Alpha-1-antitrypsin	1.38908e-08	8.49497e-08	0.00786375	0.00130317	1986.44	0	77.65	108.88	1986.44	25.582	18.2443
e01266	1031.55	20.51	KRPPGFSPF	380	388	KNG1_HUMAN	Kininogen-1	1.38908e-08	8.49497e-08	0.0416308	0.0388117	580.54	0	42.4	37.62	580.54	13.692	15.4317
e16540	3091.46	28.24	GPAGAAGARGNDGQPGPAGPPGPVGpAGGpGFpGAPG	336	372	CO2A1_HUMAN	Collagen alpha-1(II) chain	2.84001e-08	1.6307e-07	0.0132857	0.0359698	45.75	588.36	133.05	164.41	0.0777585	0.343856	0.278268
e01814	1102.56	20.89	VDVLKDSGRD	43	52	APOA1_HUMAN	Apolipoprotein A-I	4.41648e-08	2.4742e-07	0.0275926	0.0179762	404.76	1.59	67.03	76.27	254.566	6.03849	5.30694
e18092	3473.6	31.47	NTGApGSpGVSGpKGDAGQpGEKGSpGAQGpPGAPGpLG	910	948	CO3A1_HUMAN	Collagen alpha-1(III) chain	5.2382e-08	2.91328e-07	0.00892065	5.07407e-05	1632.49	4463.37	3387.39	3789.74	0.365753	0.481932	0.430766
e09154	1904	21.16	NTKSPLFmGKVVNPTQK	402	418	A1AT_HUMAN	Alpha-1-antitrypsin	1.36216e-07	7.10391e-07	0.0269066	0.0431576	3958.67	2.85	148.08	700.64	1389.01	26.7333	5.65008
e09634	1962.91	21.76	FTDTEDPAKFKMKYWG	95	110	RET4_HUMAN	Retinol-binding protein 4	2.07596e-07	1.04938e-06	0.0383531	7.39696e-05	1324.44	5.57	347.35	97.59	237.781	3.81298	13.5715
e00992	993.48	24.84	VRGEpGPpGP	369	378	CO1A1_HUMAN	Collagen alpha-1(I) chain	2.31278e-07	1.14891e-06	0.00485683	0.00679459	231.09	0.27	179.49	47.78	855.889	1.28748	4.83654
e12878	2410.28	22.2	WYKGEKKLFNGQQGIIIQNF	257	276	NEGR1_HUMAN	Neuronal growth regulator 1	2.72035e-07	1.28221e-06	0.00730797	0.000195285	1017.75	0.73	11.22	64.95	1394.18	90.7086	15.6697
e01727	1092.52	21.44	DLRDKVNSF	346	354	APOA4_HUMAN	Apolipoprotein A-IV	7.59038e-07	3.30688e-06	0.0102301	0.0131774	2390.71	1.38	74.39	132.17	1732.4	32.1375	18.0881
e00764	956.49	24.93	GFQIVHSLG	132	140	TBB1_HUMAN	Tubulin beta-1 chain	8.79306e-07	3.77724e-06	0.0247145	0.000920761	566.57	1.69	70.3	24.77	335.249	8.05932	22.8732
e00428	903.38	33.58	VENDEMPA	317	324	ALBU_HUMAN	Albumin	9.58889e-07	4.06227e-06	0.000854112	0.00930005	40.23	0.47	2.87	11.4	85.5957	14.0174	3.52895
e17280	3264.57	25.7	AAGEpGKAGERGVpGPpGAVGPAGKDGEAGAQGPPGP	588	624	CO1A1_HUMAN	Collagen alpha-1(I) chain	1.66474e-06	6.80829e-06	0.0232563	0.00627804	427.21	1371.46	764.55	882.75	0.3115	0.558773	0.483954
e20010	4252	28.78	ARGNDGATGAAGpPGPTGPAGPPGFPGAVGAKGEAGpQGpRGSEGpQG	321	368	CO1A1_HUMAN	Collagen alpha-1(I) chain	1.69868e-06	6.94093e-06	0.0110563	0.0143489	163.37	982.53	359.05	376.93	0.166275	0.455006	0.433423
e20065	4289.92	28.72	ARGNDGARGSDGQpGppGPPGTAGFPGSpGAKGEVGpAGSpGSNGApG	319	366	CO3A1_HUMAN	Collagen alpha-1(III) chain	1.74369e-06	7.11222e-06	0.000525989	0.000633679	1103.05	4464.53	3764.46	3255.42	0.24707	0.293017	0.338835
e17288	3266.43	22.62	GPpGESGREGAPGAEGSpGRDGSpGAKGDRGETGp	1007	1041	CO1A1_HUMAN	Collagen alpha-1(I) chain	4.35812e-06	1.61198e-05	0.0044029	0.00881492	821.76	3027.12	2692.51	2135.13	0.271466	0.305202	0.384876
e11006	2158	33.19	KGpSGVpGSAGPEGEPGLIGPpGP	1335	1358	CO4A5_HUMAN	Collagen alpha-5(IV) chain	8.73233e-06	3.10281e-05	0.000567165	0.046191	290.07	35.59	99.67	118.57	8.15032	2.9103	2.4464
e01243	1028.53	24.8	IEQNTKSPL	399	407	A1AT_HUMAN	Alpha-1-antitrypsin	9.59287e-06	3.39027e-05	0.0164911	0.0042191	5524.23	26.1	410.64	884.34	211.656	13.4527	6.24673
e00899	977.5	25.11	IDGRPGPIGP	473	482	CO1A2_HUMAN	Collagen alpha-2(I) chain	1.35778e-05	4.66959e-05	0.0129335	0.00360406	232.95	2.02	179.16	75.9	115.322	1.30023	3.06917
e11087	2171	33.58	KGDpGDVGGPGpPGASGEpGAPGPP	1285	1309	CO5A3_HUMAN	Collagen alpha-3(V) chain	1.50755e-05	5.13481e-05	0.00731173	0.0154095	50.96	8.36	4	20.86	6.09569	12.74	2.44295
e20197	4379.1	25.89	FAEEKAVADTRDQADGSRASVDSGSSEEQGGSSRALVSTLVPL	605	647	PIGR_HUMAN	Polymeric immunoglobulin receptor	1.66781e-05	5.64312e-05	0.00616168	0.0071734	71.09	1317.95	698.13	715.86	0.0539398	0.101829	0.0993071
e00028	809.32	34.76	GEPGPEGPA	1044	1052	CO5A2_HUMAN	Collagen alpha-2(V) chain	4.56413e-05	0.000141344	0.0104845	0.00542805	24.88	0.13	6.58	3.49	191.385	3.78116	7.12894
e00259	868.41	23.42	ApGERGPpG	1252	1260	CO4A2_HUMAN	Collagen alpha-2(IV) chain	5.51589e-05	0.00016733	0.0205934	0.00432689	660.48	197.17	448.43	311.1	3.3498	1.47287	2.12305
e17207	3248.41	22.62	DAAQKTDTSHHDQDHPTFNKITPNLAEFA	30	58	A1AT_HUMAN	Alpha-1-antitrypsin	8.90824e-05	0.000258003	0.00233684	0.0167492	8.18	287.63	171.56	188.34	0.0284393	0.0476801	0.0434321
e15333	2841.26	24.45	GAPGpQGFQGppGEPGEPGASGPMGPRGPPG	194	224	CO1A1_HUMAN	Collagen alpha-1(I) chain	0.000118981	0.00033905	0.0269585	0.000599075	388.7	1002.11	780.91	1000.98	0.387882	0.497753	0.388319
e07640	1734.79	23.56	GPpGpPGKNGDDGEAGKPG	221	239	CO1A1_HUMAN	Collagen alpha-1(I) chain	0.000129478	0.000367373	0.0439242	0.0174049	713.19	47.85	178.42	232.26	14.9047	3.99725	3.07065
e08582	1841.85	24.22	VGEPGpAGSKGESGNKGEpG	345	364	CO1A2_HUMAN	Collagen alpha-2(I) chain	0.000231628	0.000627808	0.038008	0.00139353	1226.89	18.61	507.44	94.6	65.9264	2.4178	12.9692
e19868	4161	25.78	EEKAVADTRDQADGSRASVDSGSSEEQGGSSRALVSTLVPL	607	647	PIGR_HUMAN	Polymeric immunoglobulin receptor	0.000387357	0.00100269	0.0404328	0.00662009	978.17	2223.26	1359.54	1335.23	0.439971	0.719486	0.732585
e05114	1451.65	29.15	SpGSpGPDGKTGPPGp	543	558	CO1A1_HUMAN	Collagen alpha-1(I) chain	0.000429178	0.00110227	0.0401893	0.0049354	32505	24548.7	27897.7	26264.2	1.3241	1.16515	1.23762
e20326	4467.97	28.94	GSEGARGAPGPAGPPGDPGLMGERGEDGPAGNGTEGFpGFpGYpGNR	485	531	CO6A1_HUMAN	Collagen alpha-1(VI) chain	0.000619752	0.00154938	0.0147528	0.0215636	49.64	299.97	157.51	151.97	0.165483	0.315155	0.326643
e18770	3681.71	31.87	VAMPGGPGTPGFpGERGNSGEHGEIGLpGLpGLPGTPGN	746	784	CO4A3_HUMAN	Collagen alpha-3(IV) chain	0.000719738	0.00176579	0.0456179	0.0280816	17.47	100.91	72.91	75.12	0.173125	0.23961	0.232561
e10976	2152.97	32.92	PpGADGQpGAKGEQGEAGQKGDA	838	860	CO2A1_HUMAN	Collagen alpha-1(II) chain	0.000810891	0.00196504	0.0484165	0.00936763	3.79	91.09	268.3	60.95	0.0416072	0.014126	0.0621821
e05274	1471.63	22.1	DDGEAGKpGRpGER	231	244	CO1A1_HUMAN	Collagen alpha-1(I) chain	0.000935432	0.00223311	0.0334853	0.0134346	286.81	837.2	609.77	667.83	0.342582	0.470358	0.429466
e12235	2323.05	22.39	GQNGEpGGKGERGApGEKGEGGPpG	816	840	CO3A1_HUMAN	Collagen alpha-1(III) chain	0.000941408	0.00224621	0.00230603	0.0185076	398.35	418.95	1635.56	566.48	0.950829	0.243556	0.703202
e15580	2887.35	35.57	GpSGpVGpPGLAGERGEQGPpGPTGFQGLPG	651	681	CO5A2_HUMAN	Collagen alpha-2(V) chain	0.00101533	0.0024002	0.0114385	0.00116834	56.81	204.96	250.46	345.18	0.277176	0.226823	0.164581
e11008	2158.02	22.17	pPGEEGKRGPRGDpGTVGPpGP	496	517	CO5A2_HUMAN	Collagen alpha-2(V) chain	0.00176808	0.0039486	0.00372838	0.00272627	762.72	159.45	517.11	415.02	4.78344	1.47497	1.83779
e20509	4654.14	25.78	GEHGpPGPPGPIGPVGQPGAAGADGEPGARGPQGHFGAKGDEGTRGFNGP	1102	1151	COBA2_HUMAN	Collagen alpha-2(XI) chain	0.00254463	0.00545278	0.00391012	0.00983249	1393.6	2247.7	3679.08	3611.95	0.620012	0.37879	0.38583
e10668	2103.96	33.08	GpPGEAGKpGEQGVpGDLGAPGp	650	672	CO1A1_HUMAN	Collagen alpha-1(I) chain	0.00286295	0.00605845	0.0120382	0.0006393	1184.73	1748.17	2088.63	2599.87	0.677697	0.567228	0.455688
e19986	4235.98	28.89	ARGNDGATGAAGPpGPTGPAGPpGFpGAVGAKGEAGPQGPRGSEGPQG	321	368	CO1A1_HUMAN	Collagen alpha-1(I) chain	0.00399705	0.00817699	0.000773155	0.0042258	55.4	351.04	296.37	332.66	0.157817	0.186929	0.166536
e14204	2642.21	27.77	QGPPGPSGEEGKRGpNGEAGSAGppGPPG	369	397	CO1A2_HUMAN	Collagen alpha-2(I) chain	0.00500801	0.0100663	0.00946654	0.00900447	322.45	539.18	664.62	595.93	0.598038	0.485164	0.541087
e03194	1251.62	22.45	DGVPGKDGPRGPT	752	764	CO3A1_HUMAN	Collagen alpha-1(III) chain	0.00709706	0.0136916	0.00481173	0.0484695	4119.62	201.69	996.61	404.43	20.4255	4.13363	10.1862
e17923	3425.64	32.48	EVGPAGSPGSNGAPGQRGEpGPQGHAGAQGPPGPPGIN	352	389	CO3A1_HUMAN	Collagen alpha-1(III) chain	0.00802419	0.0152314	0.0184551	0.00879815	33.06	18.46	20.62	24.9	1.7909	1.6033	1.32771
e02474	1173.62	26.53	FLGKVVNPTEA	405	415	THBG_HUMAN	Thyroxine-binding globulin	0.00953517	0.0177269	0.015818	0.000589986	841.16	25.09	11.97	19.64	33.5257	70.2723	42.8289
e10838	2130.97	32.98	GpTGpIGPpGpAGQPGDKGEGGAP	762	785	CO3A1_HUMAN	Collagen alpha-1(III) chain	0.0117813	0.0213342	0.0015402	0.00304656	453.32	53.37	250.64	76.03	8.49391	1.80865	5.96238
e01100	1009.45	27.22	DRGEpGPpGP	1695	1704	CO7A1_HUMAN	Collagen alpha-1(VII) chain	0.0120131	0.0216881	0.0392231	0.00226372	570.31	111.37	424.11	102.92	5.12086	1.34472	5.54129
e02794	1209.52	39.52	DGPAGApGTpGPQG	940	953	CO1A1_HUMAN	Collagen alpha-1(I) chain	0.0124001	0.0222796	0.000191715	0.0214739	146.06	56.12	15.77	65.58	2.60264	9.26189	2.2272
e04013	1334.6	27.83	GLDGpRGDPGQPGP	786	799	CO4A3_HUMAN	Collagen alpha-3(IV) chain	0.0151681	0.0266906	0.00505097	0.00187842	411.87	70.36	100.15	87.37	5.85375	4.11253	4.71409
e01147	1015.56	24.98	SVIDQSRVL	591	599	UROM_HUMAN	Uromodulin	0.0153663	0.0269876	0.0245576	0.00522136	179.72	38.37	34.89	43.84	4.68387	5.15105	4.09945
e10452	2071.94	25.57	NRNPGSSGTGGTATWKPGSSGP	307	328	FIBA_HUMAN	Fibrinogen alpha chain	0.0154302	0.0270896	0.018434	0.0238368	259.02	323.99	1091.77	602.73	0.799469	0.237248	0.429745
e19324	3891.77	24.39	EPGSAGPQGPPGPSGEEGKRGPNGEAGSAGPPGppGLRGSpGS	362	404	CO1A2_HUMAN	Collagen alpha-2(I) chain	0.0202983	0.0346199	0.0400461	0.0197365	314.8	582.78	1596.32	1995.09	0.54017	0.197204	0.157787
e00837	968.45	26.63	KGDTGPpGPQ	629	638	CO3A1_HUMAN	Collagen alpha-1(III) chain	0.0206362	0.0350923	0.00156492	8.42201e-06	51.47	14.34	14.83	7.15	3.58926	3.47067	7.1986
e01377	1046.5	25.48	SGSVIDQSRV	589	598	UROM_HUMAN	Uromodulin	0.0211591	0.035849	0.0162518	0.00062514	8474.79	684.39	765.24	887.03	12.383	11.0747	9.55412
e20353	4492.14	26.21	LFAEEKAVADTRDQADGSRASVDSGSSEEQGGSSRALVSTLVPL	604	647	PIGR_HUMAN	Polymeric immunoglobulin receptor	0.0215304	0.0363445	0.00897882	0.0109909	92.35	235.84	1437.1	782.77	0.391579	0.0642614	0.117978
